# Supplementary material for: Helminth Coinfections Modulate Disease Dynamics and Vaccination Success in the Era of Emerging Infectious Diseases
Source: Vaccines (Basel). 2025 Apr 22;13(5):436. doi: 10.3390/vaccines13050436 (PMC12116102; doi:10.3390/vaccines13050436)
Supplement: Supplementary file 1 [file vaccines-13-00436-s001.zip]

Archive with 1 entries (1 files):
- vaccines-3519163-supplementary.pdf
